# Supplementary material for: HPV self-sampling versus healthcare provider collection on the effect of cervical cancer screening uptake and costs in LMIC: a systematic review and meta-analysis
Source: Syst Rev. 2023 Jun 22;12:103. doi: 10.1186/s13643-023-02252-y (PMC10286394; doi:10.1186/s13643-023-02252-y)
Supplement: Supplementary file 3 — Additional file 3. Raw data HPV. [file 13643_2023_2252_MOESM3_ESM.xlsx]

## Sheet: Sheet 1 - Rawdata.HPV self-samp
Name	Events 1	Total 1	Events 2	Total 2	Number of clusters	Elaboration regarding randomization/clustering	ICC	Effective sample size intervention	Effective sample size control	Effect Estimate (Risk ratio)	SE	CI Start	CI End	Weight	Cost data	Source
All studies															-
Arrossi 2015	2552	3049	599	2964	94/97 in each arm	Each community health professional is regarded as 1 cluster, who then approachs x number of women to receive either intervention or control	0.098	640/764*	150/743*	4.14955044	0.0747	3.58439855	4.80380979	0.20535151	-	https://pubmed.ncbi.nlm.nih.gov/25617202/
Castle 2019	161	161	96	160	1 in each arm	Three public health unit (each with 5 health professionals working there who were responsible for 4000 individuals). Each health unit were randomly assigned to either (1) pap-test (n women=160 included), (2) HPV self-test (n women=161 included), or (3) choice between pap-test or hpv self-test (n=women 162 included), we didnt include the third arm in our study	0.02	22/22**	13/22**	1.66662396	0.1777	1.17646526	2.36100081	0.0362881	-	https://pubmed.ncbi.nlm.nih.gov/30651294/
Gizaw 2019	1020	1213	575	1143	11/11 in each arm	Step-wise randomization where 10 villages were randomized into 22 clusters with 4 clusters in an urban setting. There was 11 clusters in earch arm, and a minimum of 80 women were targetted in each cluster	0.098	89/106***	50/100***	1.67917063	0.1086	1.35723279	2.07747266	0.0971582	Running costs: -Intervention and control arm $267,50/month (community health worker salary). -Control arm and HPV positive women: $200,62/month (screening nurse salary). -Participant’s travel allowance $6,69/pers	https://pubmed.ncbi.nlm.nih.gov/31337647/
Lazcano 2011	9202	9371	11054	12371	-	Individual randomization		-	-	1.09899926	0.0034	1.09170001	1.10634731	99.12456004	-	https://pubmed.ncbi.nlm.nih.gov/22051739/
Modibbo 2017	185	200	113	200	-	Individual randomization		-	-	1.63722052	0.0652	1.44081705	1.86039653	0.26955284	-	https://pubmed.ncbi.nlm.nih.gov/28184239/
Moses 2015	248	250	121	250	-	Individual randomization				2.04950848	0.0655	1.80258611	2.33025485	0.26708931	Startup costs: -Training of health worker + community campaign $6.58. Running costs:-Health care workers’ time cost/ woman screened Intervention: $5,50, Control: $8,25. - Time spent by women (transportation, waiting, procedure): Intervention: 25min, Control: 180min +30min with cryotherapy -Time cost for women: HPV self-collection $0,21 VIA screen $1,53 -Material pr. Test Intervention: $6,70 Contr…	https://pubmed.ncbi.nlm.nih.gov/26031572/
Arrossi 2015 M=(Total sample in intervention and control)/(#clustersintervention/#clusterscontrol)=(3049+2964)/(94/97)=6204.9. Design effect= 1 + (M-1) x ICC= 1+(6204.9-1) x0,098=609. Effective sample size intervention: Events intervention/design effect=2552/609≈4, Total intervention/design effect=3049/609≈5.

## Sheet: Effective sample sizecal
Name	Events 1	Total 1	Events 2	Total 2	Number of clusters	Elaboration regarding randomization/clustering	ICC	Effective sample size intervention	Effective sample size control	Effect Estimate (Risk ratio)	SE	CI Start	CI End	Cost data	Source
All studies														-
Arrossi 2015	2552	3049	599	2964	94/97 in each arm	Each community health professional is regarded as 1 cluster, who then approachs x number of women to receive either intervention or control	0.098	4/5*	1/5*	4.00	0.922	0.66	24.37	-	https://pubmed.ncbi.nlm.nih.gov/25617202/
Castle 2019	161	161	96	160	1 in each arm	Three public health unit (each with 5 health professionals working there who were responsible for 4000 individuals). Each health unit were randomly assigned to either (1) pap-test (n women=160 included), (2) HPV self-test (n women=161 included), or (3) choice between pap-test or hpv self-test (n=women 162 included), we didnt include the third arm in our study	0.02	22/22**	13/22**	2.00	0.5916	0.63	6.38	-	https://pubmed.ncbi.nlm.nih.gov/30651294/
Gizaw 2019	1020	1213	575	1143	11/11 in each arm	Step-wise randomization where 10 villages were randomized into 22 clusters with 4 clusters in an urban setting. There was 11 clusters in earch arm, and a minimum of 80 women were targetted in each cluster	0.098	4/5***	2/5***	1.68	0.1086	1.36	2.08	Running costs: -Intervention and control arm $267,50/month (community health worker salary). -Control arm and HPV positive women: $200,62/month (screening nurse salary). -Participant’s travel allowance $6,69/pers	https://pubmed.ncbi.nlm.nih.gov/31337647/
Lazcano 2011	9202	9371	11054	12371	-	Individual randomization		-	-	1.10	0.0034	1.10	1.11	-	https://pubmed.ncbi.nlm.nih.gov/22051739/
Modibbo 2017	185	200	113	200	-	Individual randomization		-	-	1.64	0.0652	1.44	1.86	-	https://pubmed.ncbi.nlm.nih.gov/28184239/
Moses 2015	248	250	121	250	-	Individual randomization				2.05	0.0655	1.80	2.33	Startup costs: -Training of health worker + community campaign $6.58. Running costs:-Health care workers’ time cost/ woman screened Intervention: $5,50, Control: $8,25. - Time spent by women (transportation, waiting, procedure): Intervention: 25min, Control: 180min +30min with cryotherapy -Time cost for women: HPV self-collection $0,21 VIA screen $1,53 -Material pr. Test Intervention: $6,70 Contr…	https://pubmed.ncbi.nlm.nih.gov/26031572/
*Arrossi 2015 M=(Total sample in intervention and control)/(#clustersintervention/#clusterscontrol)=(3049+2964)/(94/97)=6204.9. Design effect= 1 + (M-1) x ICC= 1+(6204.9-1) x0,098=609. Effective sample size calc: Events intervention/design effect=2552/609≈4, Total intervention/design effect=3049/609≈5. Eventscontrol/designeffect=599/609≈1, Totalcontrol/designeffect≈2954/609≈5. Results: Interventi…
**Castle 2019 M=(161+160)/(1/1)=321. Design effect=1+(321-1)x0,02=7.4. Effective sample size calc: Events intervention 161/7.4≈22. Total intervention 161/7.4≈22. Events control 96/7.4≈13. Total control=160/7.4≈22. Results Intervention 22/22, Control 13/22
***Gizaw 2019 M=(1213+1143)/(11/11)=2356. Design effect= 1+(2356-1)x0,098=231,8. Effective sample size calc: Events intervention=1020/231.8≈4. Total intervention=1213/231.8≈5. Events control 575/231.8≈2 Total control 1143/231,8≈5 Results intervention 4/5. Control 2/5.

## Sheet: old
Study		M	Design effect		Effective samples size intervention				Effective sample size control			ICC	RR
Castle		321	7.4		22/22				13/22			0.02	1,67 CI 1,18-2,36
Gizaw		107	11.457		89/106				50/100			0.098	1,68 CI 1,36-2,08
Arrossi		6204.9	608.98		640/764				150/743			0.098	4,15 CI 3,58-4,80
Moddibo													1,64 CI 1,44-1,86
Moses													2,05 CI 1,80-2,33
Lazcano													0,84 CI 0,83-0,85
